# Supplementary material for: Risk Perceptions of Low Nicotine Cigarettes and Alternative Nicotine Products across Priority Smoking Populations
Source: Int J Environ Res Public Health. 2021 May 17;18(10):5311. doi: 10.3390/ijerph18105311 (PMC8156883; doi:10.3390/ijerph18105311)
Supplement: Supplementary file 1 [file ijerph-18-05311-s001.zip]

Archive with 1 entries (1 files):
- ijerph-1211505-supplementary.pdf
